# Supplementary material for: Expression and Cleavage of Middle East Respiratory Syndrome Coronavirus nsp3-4 Polyprotein Induce the Formation of Double-Membrane Vesicles That Mimic Those Associated with Coronaviral RNA Replication
Source: mBio. 2017 Nov 21;8(6):e01658-17. doi: 10.1128/mBio.01658-17 (PMC5698553; doi:10.1128/mBio.01658-17)
Supplement: TABLE S1 [file mbo006173595st1.xlsx]

## Sheet: Sheet1
Table S1
Details of MERS-CoV expression constructs.
Construct	N-terminal tag	Polyprotein Starta	Polyprotein Enda	C-terminal tag
nsp3-4	HA	854	3246	V5
nsp3	HA	854	2739	c-myc
nsp4	-	2720	3246	V5
nsp3-6	HA	854	3844	V5
nsp3-6-GFP1,3	HA	854	3850	GFP
nsp3-5-GFP3	HA	854	3558	GFP
nsp3-5-GFP-62	HA	854	3560	GFP
nsp5-63	-	3242	3844	V5
Notes
The parts of MERS-CoV pp1a used for the different expression constructs are listed in the table.
The coding sequence was human codon optimized unless otherwise indicated.
a Amino acid numbers are based on pp1a of MERS-CoV EMC/2012 strain.
(1) Amino acids 3561 - 3850 were not codon-optimized
(2) GFP was followed by MERS-CoV pp1a amino acids 3548-3844 fused to a V5-tag
(3) These constructs were used to assess expression and cleavage of nsp6 in the context of polyprotein, results are not shown.
